# Supplementary material for: Telomere Length and Male Fertility
Source: Int J Mol Sci. 2021 Apr 12;22(8):3959. doi: 10.3390/ijms22083959 (PMC8069448; doi:10.3390/ijms22083959)
Supplement: Supplementary file 1 [file ijms-22-03959-s001.zip]

Archive with 4 entries (4 files):
- Supplementary table/Supplementary Table AI.docx
- Supplementary table/Supplementary Table AII.docx
- Supplementary table/Supplementary Table AIII.docx
- Supplementary table/Supplementary Table AIV.docx
